# Supplementary material for: Capturing dynamic phage–pathogen coevolution by clinical surveillance
Source: Nature. 2026 Mar 11;653(8114):483–90. doi: 10.1038/s41586-026-10136-z (PMC12987554; doi:10.1038/s41586-026-10136-z)
Supplement: Supplementary file 5 — Source Data Fig. 1 [file 41586_2026_10136_MOESM5_ESM.xlsx]

## Sheet: Fig 1b
Quarter	Total samples from each quarter	BFS PLE positive	BFS PLE negative	PFS CRISPR positive	PFS Odn positive
2019 Q4	6	0	6	0	3
2020 Q1	12	0	12	0	9
2020 Q2	0	0	0	0	0
2020 Q3	12	0	12	0	3
2020 Q4	28	0	28	0	8
2021 Q1	19	0	19	0	2
2021 Q2	26	0	26	0	8
2021 Q3	24	8	16	0	10
2021 Q4	16	9	7	0	2
2022 Q1	25	19	6	0	4
2022 Q2	23	21	2	0	4

## Sheet: Fig1f
CRISPR +	CRISPR-
0.819404	218.302
6.73561	343.269
0.931662	303.97
