# Supplementary material for: Capturing dynamic phage–pathogen coevolution by clinical surveillance
Source: Nature. 2026 Mar 11;653(8114):483–90. doi: 10.1038/s41586-026-10136-z (PMC12987554; doi:10.1038/s41586-026-10136-z)
Supplement: Supplementary file 6 — Source Data Fig. 2 [file 41586_2026_10136_MOESM6_ESM.xlsx]

## Sheet: Fig2b
		WT on PLE11	P354T on PLE11	S314P on PLE11	V387D on PLE11	Limit of detection (LOD)
Efficiency of plaquing (EOP)	replicate 1	3.7e-06	0.568	0.703	1.1	3.7e-06
	replicate 2	3.7e-06	0.484	0.634	0.583	3.7e-06
	replciate 3	3.7e-06	0.547	0.747	0.517	3.7e-06

## Sheet: Fig2c
		WT on pOrf8	P354T on pOrf8 (JEFphi1)	S314P on pOrf8 (JEFphi3)	V387D on pOrf8 (JEFphi5)	Limit of detection (LOD)
Efficiency of plaquing (EOP)	replicate 1	0.000439	0.739	0.873	1.04	0.00025
	replicate 2	0.00025	0.8	0.8	0.733	0.00025
	replciate 3	0.00025	1.01	0.883	0.778	0.00025
