# Supplementary material for: Capturing dynamic phage–pathogen coevolution by clinical surveillance
Source: Nature. 2026 Mar 11;653(8114):483–90. doi: 10.1038/s41586-026-10136-z (PMC12987554; doi:10.1038/s41586-026-10136-z)
Supplement: Supplementary file 7 — Source Data Fig. 3 [file 41586_2026_10136_MOESM7_ESM.xlsx]

## Sheet: Fig3a
Quarter	Total samples from each quarter	BFS PLE positive	BFS PLE negative	PFS CRISPR positive	PFS Odn positive
2019 Q4	6	0	6	0	3
2020 Q1	12	0	12	0	9
2020 Q2	0	0	0	0	0
2020 Q3	12	0	12	0	3
2020 Q4	28	0	28	0	8
2021 Q1	19	0	19	0	2
2021 Q2	26	0	26	0	8
2021 Q3	24	8	16	0	10
2021 Q4	16	9	7	0	2
2022 Q1	25	19	6	0	4
2022 Q2	23	21	2	0	4
2022 Q3	20	13	7	7	0
2022 Q4	15	10	5	4	2
2023 Q1	13	13	0	0	0
2023 Q2	13	13	0	3	0
2023 Q3	23	23	0	6	0

## Sheet: Fig3e
		2006_Dha_E (WT) on PLE11	N355S L362P (2006_Dha_E) (JEFphi27) on PLE11	L362P (2006_Dha_E) (JEFphi29) on PLE11
Efficiency of plaquing (EOP)	replicate 1	5e-06	0.748	1.3
	replicate 2	5e-06	0.792	1.32
	replciate 3	5e-06	1.11	0.769

## Sheet: Fig3f
		2006_Dha_E (WT) on p-rta	N355S L362P (2006_Dha_E) (JEFphi27) on p-rta	L362P (2006_Dha_E) (JEFphi29) on p-rta	Limit of detection
Efficiency of plaquing (EOP)	replicate 1	3.03e-06	1.01515	0.612245	3.03e-06
	replicate 2	3.03e-06	0.7	1.05263	3.03e-06
	replciate 3	3.03e-06	0.963235	0.730769	3.03e-06
