# Supplementary material for: Capturing dynamic phage–pathogen coevolution by clinical surveillance
Source: Nature. 2026 Mar 11;653(8114):483–90. doi: 10.1038/s41586-026-10136-z (PMC12987554; doi:10.1038/s41586-026-10136-z)
Supplement: Supplementary file 8 — Source Data Fig. 4 [file 41586_2026_10136_MOESM8_ESM.xlsx]

## Sheet: Fig4b
Tail lengths (nm)
PLE11	ICP1
96.682	116.569
92.928	105.278
90.587	98.366
97.756	111.008
99.533	108.312
94.251	107.325
97.677	103.314
97.249	110.281
89.288	107.204
93.597	99.736
93.202	112.307
89.815	109.22
87.633	112.154
93.304	104.516
96.522	99.717
96.698	106.557
92.2	111.477
95.953	105.374
91.085	99.177
95.467	109.589
98.068	100.583
95.467	104.661
99.58	108.383
97.545	100.881
97.762	99.902
96.156	108.227
97.109	97.966
94.938	105.273
93.528	114.643
90.782	103.429
93.809	105.449
89.191	99.089
95.196	109.739
95.322	104.079
99.002	100.545
93.204	106.973
89.287	99.916
96.448	112.33
95.268	101.738
95.381	109.088
91.388	110.51
96.085	105.917
95.491	117.2
98.394	106.22
95.723	100.168
96.264	104.854
96.82	101.17
92.187	101.107
99.753	105.337
96.427	102.344
98.536	109.031
98.404	102.209
86.491	108.298
99.401	104.696
100.237	101.738
94.779	110.093
90.955	101.398
95.805	106.015
95.679	101.192
93.508	105.817
94.566	98.755
93.929	100.184
90.645	99.801
98.588	100.928
95.191	101.781
97.622	98.572
94.951	102.27
93.827	104.868
93.26	108.559
90.263	112.479
98.816	106.652
91.966	110.43
93.028	108.283
95.391	103.812
95.138	106.69
92.463	101.238
92.905	104.348
95.377	108.768
96.69	111.719
90.86	104.461
98.372	104.273
95.902	103.355
93.457	102.827
95.219	101.927
95.817	98.884
91.632	105.23
95.574	108.006
93.722	107.524
96.855	104.764
91.508	102.428
96.389	111.454
95.086	98.537
92.761	102.933
95.732	111.895
92.998	111.089
92.832	102.826
98.481	103.026
97.613	107.638
93.652	106.273
87.511	111.569
97.134	98.546
95.947	103.163
98.262	108.389
99.761	106.734
97.359	101.89
94.419	109.759
94.271	98.867
92.383	103.213
95.628	98.818
97.687	100.712
98.524	111.894
96.834	99.969
94.837	104.106
92.291	99.807
92.723	111.849
95.671	99.601
93.633	108.93
96.621	100.064
93.45	111.018
98.557	109.4
91.523	102.879
87.6	108.086
91.907	102.412
90.828	112.152
90.704	98.574
90.044	103.618
93.435	105.989
95.53	98.13
95.669	110.113
94.389	105.1
90.68	113.202
95.306	113.946
89.169	107.778
99.692	106.757
87.07	107.707
93.473	109.948
94.442	110.546
94.223	104.323
92.993	107.522
96.158	101.718
94.649	108.06
92.377	106.801
97.017	103.515
91.708	107.419
94.294	111.009
94.442	111.907
95.172	106.694
99.817	113.04
96.225	109.685
97.577	111.329
92.055	100.652
94.156	109.043
99.194	106.898
89.795	106.529
94.176	112.361
91.106	106.705
95.831	100.182
97.086	107.473
93.391	109.586
91.053	108.05
97.705	113.531
89.192	113.679
91.6	97.251
93.995	110.253
93.515	104.961
92.097	110.966
89.076	112.277
90.642	109.049
93.826	110.43
95.373	112.277

## Sheet: Fig4e
	Spectral Count
	ICP1	PLE11
GP122	13408	3358
Gp84	806	640
GP83	156	114
GP71	47	40
GP70	417	156
GP72	26	19
Gp73	265	189
GP74	32	27
GP75	30	22
GP76	137	85
GP77	4	0
BhuB(ICP1)	68	0
TMP (ICP1)	92	0
BhuB (PLE11)	0	38
TMP(PLE11)	0	47

## Sheet: Fig4f
		PLE11 WT	PLE11 ∆tmp	PLE11 ∆rta	PLE11∆rta∆tmp		Statistics
Transduction Efficiency	replicate 1	100	0.37	239	10.6					P value
	replicate 2	100	0.036	71.9	3.17		PLE11 WT vs PLE11 ∆tmp			<0.0001
	replciate 3	100	0.0362	171	6.8		PLE11 WT vs PLE11 ∆rta			0.2795
							PLE11 ∆tmp ∆rta vs PLE11 ∆tmp			0.0354
							PLE11 ∆tmp ∆rta vs PLE11 ∆rta			0.034
							PLE11 WT vs PLE11 ∆tmp ∆rta			<0.0001

## Sheet: Fig4g
		PLE1 + pEV	PLE1∆tmp + pEV	PLE1 + p-rta	PLE1∆tmp + p-rta	PLE4 + pEV	PLE4∆tmp + pEV	PLE4 + p-rta	PLE4∆tmp + p-rta
Transduction Efficiency	replicate 1	100	2.94048	249.375	0.452381	100	0.947917	123.75	0.027717		Statistics
	replicate 2	100	2.6	232.5	0.476191	100	0.529984	251.748	0.054413						p-value
	replciate 3	100	6.84211	28.4375	1.2381	100	0.73273	67.9688	0.02195			PLE1 + pEV vs PLE1∆tmp + pEV			<0.0001
												PLE1 + p-rta vs PLE1+ pEV			0.3794
												PLE1∆tmp + p-rta vs PLE1tmp+ pEV			0.0698
												PLE4∆tmp + pEV vs PLE4 + pEV			<0.0001
												PLE4 + p-rta vs PLE4 + pEV			0.429
												PLE4∆tmp + p-rta vs PLE4∆tmp + pEV			0.0044
