# Supplementary material for: Capturing dynamic phage–pathogen coevolution by clinical surveillance
Source: Nature. 2026 Mar 11;653(8114):483–90. doi: 10.1038/s41586-026-10136-z (PMC12987554; doi:10.1038/s41586-026-10136-z)
Supplement: Supplementary file 9 — Source Data Extended Data Fig. 6 [file 41586_2026_10136_MOESM9_ESM.xlsx]

## Sheet: EdFig6b
		2022_Dha_L WT (PFS318 ) on PLE11	2022_Dha_L P362L(YMphi27) on PLE11	2022_Dha_K WT (PFS308) on PLE11	2022_Dha_K P362L (YMphi12) on PLE11	2022_Dha_K P362L S355N(YMphi15) on PLE11
Efficiency of plaquing (EOP)	replicate 1	0.243	2e-06	3.38	6.82e-05	0.0001
	replicate 2	1	1.25e-06	0.7	1.09e-05	7.14e-06
	replciate 3	0.429	1.11e-06	0.222	1.47e-05	2.5e-05

## Sheet: EdFig6c
		2022_Dha_L WT (PFS318 ) on p-rta	2022_Dha_L P362L(YMphi27) on p-rta	2022_Dha_K WT (PFS308) on p-rta	2022_Dha_K P362L (YMphi12) on p-rta	2022_Dha_K P362L S355N(YMphi15) on p-rta
Efficiency of plaquing (EOP)	replicate 1	0.351	4.17e-06	1.57	7.5e-05	3.57e-06
	replicate 2	0.206	2.22e-06	1.11	4e-05	3.33e-05
	replciate 3	0.677	4e-06	0.514	1.67e-05	1.67e-05
