# Supplementary material for: Capturing dynamic phage–pathogen coevolution by clinical surveillance
Source: Nature. 2026 Mar 11;653(8114):483–90. doi: 10.1038/s41586-026-10136-z (PMC12987554; doi:10.1038/s41586-026-10136-z)
Supplement: Supplementary file 10 — Source Data Extended Data Fig. 8 [file 41586_2026_10136_MOESM10_ESM.xlsx]

## Sheet: EDFig8
		PLE11 ∆tmp ∆rta + EV	PLE11 ∆tmp ∆rta + p-rta
Transduction Efficiency	replicate 1	100	6.81
	replicate 2	100	4.82
	replciate 3	100	5.8
